# Supplementary material for: Turn Waste Golden Tide into Treasure: Bio-Adsorbent Synthesis for CO2 Capture with K2FeO4 as Catalytic Oxidative Activator
Source: Molecules. 2024 Mar 18;29(6):1345. doi: 10.3390/molecules29061345 (PMC10975329; doi:10.3390/molecules29061345)
Supplement: Supplementary file 1 [file molecules-29-01345-s001.zip]

Archive with 4 entries (3 files):
- S1 2.20/.DS_Store
- S1 2.20/S1.SEM image of (a)15%-ASHC;(b)50%-ASHC.png
- S1 2.20/S2. XPS full spectrum of 25%-ASHC.png
- S1 2.20/
